# Supplementary material for: Pivotal role for S-nitrosylation of DNA methyltransferase 3B in epigenetic regulation of tumorigenesis
Source: Nat Commun. 2023 Feb 4;14:621. doi: 10.1038/s41467-023-36232-6 (PMC9899281; doi:10.1038/s41467-023-36232-6)
Supplement: Supplementary file 5 — Source Data [file 41467_2023_36232_MOESM5_ESM.xlsx]

## Sheet: Fig1a
	SNOC (µM)	SNO-DNMT1/DNMT1 (fold, n=3)			Mean	SEM		One-way ANOVA followed by Dunnett's test	DNMT1		DNMT3A		DNMT3B
	0	1.14928	0.637059	1.21366	1	0.1825			P-Value	Summary	P-Value	Summary	P-Value	Summary
	50	3.144	1.94034	2.74344	2.609	0.354		0 vs. 50	0.045	*	>0.99	ns	0.24	ns
	100	4.93675	4.89726	5.15032	4.99467	0.07852		0 vs. 100	<0.001	***	0.047	*	0.003	**
	200	8.99784	6.76937	7.50425	7.757	0.6558		0 vs. 200	<0.001	***	0.0011	**	<0.001	***
	SNOC (µM)	SNO-DNMT3A/DNMT3A (fold, n=3)			Mean	SEM
	0	1.00264	1.03486	0.962503	1.00033	0.02083
	50	0.85702	1.87216	1.03609	1.255	0.3128
	100	4.43619	8.01184	3.31176	5.25333	1.417
	200	8.6267	12.1443	7.24025	9.337	1.459
	SNOC (µM)	SNO-DNMT3B/DNMT3B (fold, n=3)			Mean	SEM
	0	0.99071	0.907623	1.10167	1	0.0562
	50	2.24435	1.57158	2.78998	2.202	0.3522
	100	2.7635	5.19842	4.71655	4.226	0.7442
	200	5.85307	6.53981	7.36741	6.587	0.4377

## Sheet: Fig1b
	Sample ID	DNMT3B	GSH	GSNO	Ascorbate	SNO-DNMT3B/DNMT3B (fold, n=3)			Mean	SEM		One-way ANOVA followed by Bonferroni's test	P-Value	Summary
	A	WT		＋		0.791248	1.2477	0.961057	1	0.1334
	B	WT	＋		＋	0.963762	1.74759	1.0036	1.23867	0.2549		A vs. B	>0.99	ns
	C	WT		＋	＋	8.78892	11.8365	17.7357	12.7873	2.626		A vs. C	<0.001	***
	D	C651S		＋	＋	1.84256	2.77038	1.79433	2.13567	0.3175		A vs. D	>0.99	ns
	E	C716S		＋	＋	11.3278	11.0216	11.1724	11.174	0.08834		A vs. E	0.001	**
												B vs. C	<0.001	***
												B vs. D	>0.99	ns
												B vs. E	0.002	**
												C vs. D	<0.001	***
												C vs. E	>0.99	ns
												D vs. E	0.003	**

## Sheet: Fig1e
		SNO-DNMT3B/DNMT3B (fold)						Mean	SEM	n		One-way ANOVA followed by Tukey's test	P-Value	Summary
	Normal (+Asc)	1	0.0762588	0.444796	1	1	1	0.7535	0.163	6
	Tumor (+Asc)	6.40584	4.34994	8.05851	1.96435	2.40066	3.09101	4.379	0.9841	6		Normal (+Asc) vs. Tumor (+Asc)	0.004	**
	Tumor (-Asc)	2.05093	0.0372107	0.0119969	0.0292789			0.5324	0.5062	4		Normal (+Asc) vs. Tumor (-Asc)	0.97	ns
												Tumor (+Asc) vs. Tumor (-Asc)	0.006	**

## Sheet: Fig1f
	SNOC (min)	SNO-DNMT1/DNMT1 (fold, n=4)				Mean	SEM		One-way ANOVA followed by Tukey's test	DNMT1		DNMT3B
	0	1.07155	0.975824	0.729979	1.22265	1	0.1034			P-Value	Summary	P-Value	Summary
	20	4.33225	3.41209	3.43314	5.86245	4.26	0.5756		0 vs. 20	0.002	**	0.0096	**
	50	0.794085	1.83527	2.89943	2.95136	2.12	0.5114		0 vs. 50	0.24	ns	0.002	**
									20 vs. 50	0.02	*	0.45	ns
	SNOC (min)	SNO-DNMT3B/DNMT3B (fold, n=4)				Mean	SEM
	0	0.728951	1.09991	1.21667	0.954462	1	0.1051
	20	5.10839	4.40811	6.78299	10.9342	6.808	1.463
	50	8.16573	9.64097	5.91526	11.1415	8.716	1.114

## Sheet: Fig1g
	SNOC	Relative enzymatic activity (DNMT1)			Mean	SEM	Two-tailed unpaired t-test (vs. control)		n
		0	0	0	0	0	P-Value	Summary	3
	＋	0.0978322	-0.15852	-0.25373	-0.10479	0.10497	0.37	ns	3
	SNOC	Relative enzymatic activity (DNMT3B)			Mean	SEM	Two-tailed unpaired t-test (vs. control)		n
		0	0	0	0	0	P-Value	Summary	3
	＋	-0.229819	-0.431827	-0.146225	-0.26927	0.084774	0.03	*	3

## Sheet: Fig2a
		CCND2/ACTB (fold)							Two-way ANOVA followed by Bonferroni's test	P-Value	Summary
	100 µM GSNO (h)	GSH (fold, n=3)			GSNO (fold, n=3)
	12	0.954	1.229	0.818	1.312	0.729	1.054		12h (GSH vs. GSNO)	>0.99	ns
	24	0.777	1.055	0.837	1.983	1.517	1.844		24h (GSH vs. GSNO)	0.004	**
	48	1.211	0.87	1.084	1.62	2.085	1.986		48h (GSH vs. GSNO)	0.007	**
	72	0.858	0.943	1.535	1.628	1.296	2.098		72h (GSH vs. GSNO)	0.09	ns
	100 µM GSNO (h)	GSNO/GSH (fold, n=3)			Mean	SEM
	12	1.312	0.729	1.054	1.03167	0.168668
	24	2.229	1.705	2.073	2.00233	0.155338
	48	1.535	1.976	1.882	1.79767	0.134107
	72	1.464	1.166	1.887	1.50567	0.209175

## Sheet: Fig2b
	Sample ID	siRNA	GSNO	CCND2/ACTB (fold, n=3)			Mean	SEM		Two-way ANOVA followed by Tukey's test		P-Value	Summary		siRNA	CCND2/ACTB (fold, n=3)			Mean	SEM	Two-tailed unpaired t-test
	A	mock	－	1	0.93	1.15	1.02667	0.06489							mock	1.111	1.086	0.803	1	0.09876	P-Value	Summary
	B	DNMT3B	－	3.98	4.13	4.61	4.24	0.19		A vs. B		<0.001	***		DNMT3B	0.139	0.147	0.196	0.160667	0.01782	0.0011	**
	C	DNMT3B	＋	4.03	4.25	4.56	4.28	0.1537		A vs. C		<0.001	***
										B vs. C		>0.99	ns

## Sheet: Fig2c
		CCND2/ACTB (fold, n=6)						Mean	SEM		One-way ANOVA followed by Bonferroni's test	P-Value	Summary
	mock	1.095	0.985	0.92	0.912	1.131	0.957	1	0.0376
	DNMT1	1.062	1.095	0.777	0.903	0.957	0.912	0.951	0.04733		mock vs. DNMT1	>0.99	ns
	DNMT3A	1.314	1.128	1.336	1.118	1.207	0.944	1.1745	0.05918		mock vs. DNMT3A	0.06	ns
	DNMT3B	0.613	0.887	0.81	0.647	0.611	0.702	0.711667	0.04639		mock vs. DNMT3B	0.0012	**

## Sheet: Fig2d
		CCND2/ACTB (fold, n=6)						Mean	SEM		One-way ANOVA followed by Bonferroni's test	P-Value	Summary
	mock	1.087	1.067	0.846	1.055	1.036	0.909	1	0.04016
	WT	0.558	0.621	0.735	0.615	0.773	0.809	0.6852	0.04113		mock vs. WT	<0.001	***
	C651S	1.081	0.807	1.005	1.053	0.872	0.904	0.9537	0.04448		mock vs. C651S	>0.99	ns
											WT vs. C651S	0.0012	**

## Sheet: Fig2e
		CpG methylation in Target 1 (%)						0h	12h	24h	48h
	Clones	0h	12h	24h	48h		Number of values	34	35	35	35
	1	10.5	15.8	15.8	15.8		Minimum	10.5	15.8	15.8	15.8
	2	15.8	15.8	15.8	21.1		25% Percentile	26.3	26.3	21.1	26.3
	3	21.1	15.8	15.8	21.1		Median	34.2	26.3	26.3	31.6
	4	21.1	21.1	21.1	21.1		75% Percentile	47.4	36.8	36.8	31.6
	5	26.3	21.1	21.1	21.1		Maximum	63.2	63.2	52.6	52.6
	6	26.3	21.1	21.1	21.1		Two-tailed Wilcoxson' rank-sum test P-value (vs. 0h)		0.094	0.017	0.032
	7	26.3	21.1	21.1	21.1
	8	26.3	21.1	21.1	21.1		Summary		ns	*	*
	9	26.3	26.3	21.1	26.3
	10	26.3	26.3	21.1	26.3
	11	31.6	26.3	26.3	26.3
	12	31.6	26.3	26.3	26.3
	13	31.6	26.3	26.3	26.3
	14	31.6	26.3	26.3	26.3
	15	31.6	26.3	26.3	26.3
	16	31.6	26.3	26.3	26.3
	17	31.6	26.3	26.3	26.3
	18	36.8	26.3	26.3	31.6
	19	36.8	31.6	26.3	31.6
	20	36.8	31.6	31.6	31.6
	21	42.1	31.6	31.6	31.6
	22	42.1	31.6	31.6	31.6
	23	42.1	31.6	31.6	31.6
	24	47.4	36.8	33.3	31.6
	25	47.4	36.8	31.6	31.6
	26	47.4	36.8	31.6	31.6
	27	47.4	36.8	36.8	31.6
	28	52.6	42.1	36.8	36.8
	29	52.6	47.4	42.1	36.8
	30	52.6	47.4	42.1	36.8
	31	52.6	52.6	42.1	47.4
	32	52.6	52.6	47.4	52.6
	33	57.9	52.6	50	52.6
	34	63.2	57.9	52.6	52.6
	35		63.2	52.6	52.6

[truncated: 53 more sheets: Fig2f, Fig2g, Fig2h, Fig2i, Fig2j, Fig2k, Fig3c, Fig3d, Fig3e, Fig3f, Fig3g, Fig4b, Fig4c, Fig4d, Fig4e, Fig4f, Fig4g, SupFig1ab, SupFig1c, SupFig1d …]
